# Supplementary material for: Multiple memories can be simultaneously reactivated during sleep as effectively as a single memory
Source: Commun Biol. 2021 Jan 4;4:25. doi: 10.1038/s42003-020-01512-0 (PMC7782847; doi:10.1038/s42003-020-01512-0)
Supplement: Supplementary file 3 — Supplementary Data 1 [file 42003_2020_1512_MOESM3_ESM.xlsx]

## Sheet: Fig 2
Fig 2; Supp Fig 1, left
	Subject ID	6 item sets				2 items sets				1 item sets
		presleep error		postsleep error		presleep error		postsleep error		presleep error		postsleep error
		non-cued	cued	non-cued	cued	non-cued	cued	non-cued	cued	non-cued	cued	non-cued	cued
	807	89.7357	83.9157	63.5184	108.056	90.1858	67.4522	81.4597	63.5507	63.4465	84.9073	79.3399	116.376
	808	52.3944	76.2859	80.8771	65.7064	87.3861	98.702	73.149	68.1368	87.729	51.5958	92.31	53.0853
	809	78.4099	78.6731	91.1716	76.96	68.5574	60.5856	80.1608	49.9326	68.8958	62.2595	74.7473	76.1905
	810	76.1709	98.5485	91.8604	66.8402	65.0676	65.2732	53.1381	79.3385	64.3335	64.7675	74.6314	77.4094
	811	78.3145	94.7544	95.708	80.2394	69.2427	85.4825	74.351	73.0768	71.6138	85.1404	91.8365	113.821
	812	82.1921	40.8197	64.7134	38.4555	86.5294	81.1514	88.7268	71.9433	60.2955	38.4392	68.6947	35.3046
	813	56.2028	113.722	84.0437	75.212	78.7844	76.1624	84.3068	81.3053	108.59	48.7574	77.8188	55.2206
	814	90.4547	46.6651	88.6668	47.7049	61.197	82.3685	86.1771	76.9218	65.5093	78.1289	69.7964	68.8831
	815	92.8222	96.6732	102.096	70.621	75.907	70.8562	72.5158	69.3225	73.5418	76.6252	66.779	83.3928
	816	32.0895	44.4624	54.8602	38.7982	33.3034	49.465	37.5269	49.4602	49.0963	49.2737	60.8668	61.2025
	817	56.8063	40.8807	58.8169	38.934	83.5186	80.8821	87.1445	50.3171	38.0179	56.0516	63.5905	48.9779
	818	48.6932	86.2964	67.9349	114.64	81.4691	58.1389	98.32	59.2193	77.1091	67.5801	62.9704	67.5344
	819	65.762	79.4002	77.5403	57.9679	86.1796	71.099	89.1003	83.0728	50.4489	36.9783	51.6776	54.3269
	820	59.932	80.9892	66.2148	79.3294	74.4235	77.8536	77.5101	57.6556	40.8734	48.2968	40.6707	44.2884
	822	95.9111	74.925	87.7676	63.0712	73.869	82.1717	72.5732	56.6073	51.8601	65.995	63.3316	57.1084
	825	76.7619	49.7695	83.7193	57.2903	59.0128	62.4028	64.8794	84.2352	54.2504	43.8737	63.3102	38.394
	826	71.6801	62.128	73.4445	39.8931	59.7514	75.8802	53.554	60.965	68.9383	53.9391	66.9926	47.3363
	827	51.7321	52.4747	56.1471	71.5672	56.817	82.8518	98.1216	88.0845	80.1087	85.8434	63.8562	69.0345
	828	112.168	97.7094	85.1947	65.9405	84.7568	66.2561	86.57	99.5377	87.1042	88.6999	64.5246	58.8842
	829	153.285	186.993	85.1632	100.355	101.179	79.0564	82.8813	53.038	70.1649	53.6845	51.2051	49.4786
	830	49.5434	68.6491	58.8965	53.0254	53.5824	60.0872	39.8328	56.6382	41.1784	60.1384	52.0558	59.2601
	831	64.0841	51.3953	79.6712	67.3762	55.8989	66.5485	72.2151	63.719	55.4054	49.6844	49.4642	44.8741
	832	59.2251	73.0738	61.8488	89.1151	52.1854	43.4091	55.328	65.565	63.3762	40.0653	53.0018	50.3451
	834	87.1018	72.1851	111.392	84.7856	79.0487	81.5142	160.634	77.8009	59.173	80.6149	83.9618	86.3181
	837	92.5994	59.5585	81.2737	64.3839	72.9638	76.3643	78.4018	58.2178	69.0714	74.3797	71.8345	53.0422
	838	72.7664	87.1895	69.2585	101.662	70.6345	95.2187	72.4698	102.031	53.363	63.3679	78.5611	59.0217
	840	41.5345	94.2974	54.8346	95.7773	86.3389	83.5579	96.0222	75.0341	60.5331	79.9023	82.5144	46.9398
	841	75.2236	62.0768	66.9822	58.7981	60.1812	60.2167	70.0725	62.896	60.3873	69.5285	54.8343	58.6379
	844	73.5769	41.8409	66.9351	35.7063	53.6629	57.4672	54.744	64.8043	34.6997	38.0209	33.8799	39.4362
	845	54.3111	79.2025	109.934	73.209	62.9074	70.106	90.3934	89.8601	42.0762	57.996	56.1552	43.9299
	846	73.2726	81.0185	61.4102	76.1681	73.1858	75.1477	80.5049	71.1819	46.8982	68.7656	80.7213	66.679
