# Supplementary material for: Multiple memories can be simultaneously reactivated during sleep as effectively as a single memory
Source: Commun Biol. 2021 Jan 4;4:25. doi: 10.1038/s42003-020-01512-0 (PMC7782847; doi:10.1038/s42003-020-01512-0)
Supplement: Supplementary file 4 — Supplementary Data 2 [file 42003_2020_1512_MOESM4_ESM.xlsx]

## Sheet: Fig 3a
Figure 3a
		ICC calculation for 6 item sets
		Cued (=1) or not (=0)	Sleep-related change in error for item #
			1	2	3	4	5	6
		0	NaN	NaN	-106.129	38.5194	-52.5344	-11.9169
		1	NaN	-53.2205	NaN	-25.7503	15.2269	18.7196
		0	161.771	NaN	NaN	93.3126	-9.90899	NaN
		1	NaN	NaN	-23.3947	-22.7866	28.16	NaN
		1	-89.8653	8.08915	-114.358	-78.5969	NaN	48.0893
		0	92.7838	NaN	40.1627	18.995	NaN	23.335
		1	15.3473	NaN	-31.5043	NaN	NaN	NaN
		0	18.6788	NaN	-50.7374	NaN	NaN	NaN
		1	-15.8769	NaN	17.8514	58.3924	-27.7272	28.533
		0	NaN	-40.7052	-1.5284	-16.4966	-53.8233	-39.5679
		0	NaN	-64.2504	53.9409	24.6844	-143.187	NaN
		0	-81.88	NaN	NaN	26.4616	-19.7012	-40.3005
		1	28.4166	4.69564	16.7064	6.977	22.4609	-41.6108
		1	-53.8709	NaN	14.7299	-19.8731	NaN	NaN
		0	36.8047	-23.9546	NaN	-9.07698	NaN	87.3187
		1	NaN	-8.68239	NaN	NaN	NaN	48.8954
		0	NaN	-8.0761	24.1726	NaN	NaN	-25.4474
		1	13.1919	NaN	NaN	-9.35159	-11.9803	0.330091
		0	37.2104	NaN	9.10911	NaN	NaN	-11.4741
		1	37.2374	NaN	NaN	NaN	43.0803	NaN
		1	185.124	NaN	84.3528	-7.56095	NaN	-17.3406
		0	NaN	NaN	-140.158	NaN	-19.3888	-7.1529
		1	115.977	NaN	-20.2778	15.6983	22.5121	NaN
		0	NaN	43.1902	-43.4728	-3.63154	NaN	NaN
		0	-74.4627	54.2449	NaN	-126.908	NaN	NaN
		1	37.6463	4.03974	-9.66638	NaN	NaN	NaN
		1	-30.7951	NaN	-23.8638	-59.7925	-11.9017	134.605
		0	5.8789	28.9777	-16.999	-128.046	77.6288	-25.1216
		0	133.373	24.9092	NaN	NaN	-27.2893	38.0817
		1	NaN	-11.0583	54.1892	9.12435	-3.33671	NaN
		0	NaN	NaN	NaN	27.7678	21.2453	NaN
		1	NaN	-31.4481	5.02271	NaN	-8.99781	-11.1931
		0	20.9636	41.2456	3.49048	-85.0549	61.1066	-50.0956
		1	-31.0282	NaN	8.14055	NaN	NaN	8.71494
		1	2.97541	49.8065	NaN	NaN	-4.13654	235.096
		1	-39.1942	NaN	NaN	-49.3143	NaN	55.0601
		0	NaN	NaN	-37.9892	17.1753	NaN	-31.1626
		1	-4.93904	NaN	NaN	NaN	-34.0392	NaN
		1	-0.587581	4.60513	NaN	NaN	NaN	60.0908
		0	NaN	NaN	30.33	NaN	63.605	-15.6195
		0	NaN	-27.4298	74.5108	NaN	NaN	-57.329
		0	NaN	6.77786	NaN	-83.431	NaN	NaN
		1	NaN	NaN	-74.4586	-48.7298	-21.0775	85.7231
		1	47.065	20.8463	-20.8199	108.404	1.33429	NaN
		0	10.485	-16.042	11.5437	-20.0863	-19.4909	NaN
		1	72.5438	-15.7499	132.926	50.6722	NaN	NaN
		0	NaN	NaN	NaN	-33.4926	49.6507	1.34776
		1	-14.7621	0.05201	-34.8067	7.24681	-1.6572	NaN
		1	-34.3646	NaN	27.4393	11.9051	-6.7047	122.168
		0	NaN	-1.12471	39.7483	-5.40812	NaN	NaN
		0	NaN	4.09574	-116.878	NaN	-33.6175	-30.6732
		0	-8.08714	-21.7414	-49.8728	-45.4887	NaN	-4.20044
		1	-1.64227	-3.2918	2.05289	NaN	NaN	NaN
		0	8.87811	-45.2146	3.96107	-115.74	-6.67042	24.8024
		0	-21.3874	5.73288	NaN	-3.57846	10.8272	1.15729
		1	-25.7198	29.7342	13.4427	7.55969	-8.88995	9.6265
		1	12.1653	NaN	NaN	4.88167	NaN	-8.14923
		0	-6.42223	NaN	NaN	117.516	NaN	NaN
		1	NaN	-19.9949	NaN	NaN	6.75736	NaN
		0	NaN	-1.2649	12.7987	-78.2362	NaN	NaN
		1	NaN	NaN	3.588	NaN	6.43204	NaN
		0	NaN	NaN	NaN	NaN	18.5473	-13.3178
		1	-43.1314	NaN	-15.0603	NaN	NaN	26.5601
		1	-62.3744	NaN	-142.761	NaN	0	NaN
		1	-5.94435	NaN	NaN	-9.64825	NaN	NaN
		0	-1.3934	NaN	-23.7451	-9.97411	28.2839	-130.112
		0	NaN	-14.6802	20.3827	NaN	NaN	20.3171
		1	NaN	94.4254	19.2939	NaN	NaN	NaN
		1	NaN	-20.7178	0.249217	NaN	72.3682	NaN
		1	-18.7809	5.63883	54.822	-68.4743	-0.111525	-15.5717
		0	-3.48489	81.711	NaN	NaN	-9.64115	NaN
		0	NaN	NaN	-97.5328	-19.6458	NaN	NaN
		1	NaN	6.36976	-47.1591	11.6977	85.7088	NaN
		0	NaN	NaN	-6.09524	10.7093	NaN	NaN
		0	37.0576	92.0573	NaN	NaN	NaN	-8.69181
		0	NaN	0.680431	NaN	NaN	-5.02776	-197.25
		0	63.3152	-9.57497	NaN	100.725	NaN	NaN
		1	NaN	NaN	0.880204	19.8096	NaN	NaN
		0	19.659	-31.214	-14.5203	NaN	NaN	68.4929
		1	NaN	29.9248	-51.9135	-28.0228	24.2107	9.96591
		0	-102.747	-26.5581	33.6026	NaN	75.4766	85.3371
		1	NaN	13.8989	NaN	7.27933	NaN	-46.8179
		0	-22.9376	-15.205	7.6865	7.67346	-177.423	-11.6849
		1	-12.9687	NaN	-86.6311	61.6545	-10.8304	NaN
		0	NaN	31.3816	NaN	-11.3284	-40.4623	NaN
		1	NaN	-3.49211	NaN	NaN	-16.9908	136.717
		0	-29.2729	NaN	NaN	38.7006	NaN	NaN
		1	85.4798	NaN	NaN	-80.6987	NaN	NaN
		0	8.02446	-40.6604	20.0248	-2.17423	NaN	NaN
		1	NaN	-16.2653	-7.06524	NaN	-109.974	NaN
		1	-38.1408	NaN	-3.21114	-39.7909	3.77872	14.9629
		0	NaN	33.0224	NaN	-42.8561	-2.94656	NaN
		1	NaN	NaN	20.6357	72.0566	NaN	NaN
		0	NaN	NaN	-13.6344	-8.43786	38.7241	NaN
		0	NaN	NaN	NaN	60.1118	NaN	-0.623439
		0	NaN	NaN	NaN	NaN	11.5808	101.089
		1	NaN	NaN	-2.3476	275.153	NaN	NaN
		0	NaN	61.4751	NaN	NaN	NaN	126.361
		0	46.1542	81.704	22.8714	NaN	NaN	NaN
		0	9.42196	8.46584	-5.84845	-3.02944	12.8509	2.27652
		1	NaN	NaN	10	1.99055	7.90928	14.2353
		0	NaN	-107.323	NaN	-3.251	NaN	0.535725
		1	NaN	3.25345	57.6967	106.651	0.99681	-24.5365
		1	NaN	NaN	1.62464	-108.879	NaN	116.542
		1	-74.5899	14.0524	-7.6487	-28.2647	-3.77215	36.4775
		0	-47.9416	13.2047	-103.923	51.8583	-48.1927	NaN
		1	-65.9685	NaN	NaN	-6.29771	-36.6389	NaN
		1	NaN	NaN	-20.1871	5.13223	-7.41	-12.6355
		0	-5.11017	18.1277	-39.7695	-44.9724	NaN	NaN
		0	NaN	17.5072	2.92855	-4.59875	NaN	-11.7521
		1	-93.042	-0.92557	2.12709	-51.9558	NaN	27.9934
		0	-28.6284	NaN	NaN	-8.66724	-35.1224	-13.2389
		1	-17.3609	NaN	-24.9278	-17.6514	NaN	NaN
		1	NaN	NaN	-15.7469	20.7971	-5.7613	NaN
		0	51.1668	39.1683	-20.8537	NaN	-7.12452	13.5447
		0	NaN	-5.85387	NaN	-13.2511	NaN	NaN
		1	17.4285	12.3387	NaN	NaN	NaN	NaN
		0	NaN	NaN	NaN	-30.0166	41.4427	NaN
		1	-84.2802	NaN	NaN	NaN	4.1111	NaN
		0	NaN	-120.748	-49.0474	NaN	NaN	4.83197
		0	-18.7534	-18.582	49.7914	63.3517	NaN	110.784
		1	19.3535	-19.4036	NaN	NaN	NaN	NaN
		1	28.6494	47.0979	-1.77518	NaN	NaN	NaN
		0	-47.6813	-100.832	29.6375	-17.72	NaN	32.858
		0	NaN	-25.286	42.2356	56.2682	NaN	2.48831
		1	3.78935	-17.8687	21.256	NaN	-147.587	18.2335
		0	-53.9873	55.6836	NaN	48.1456	30.7989	NaN
		0	NaN	NaN	-24.6488	NaN	-15.9046	10.1421
		1	-2.27975	NaN	NaN	-95.24	-11.2576	NaN
		1	NaN	3.41281	-48.8963	-21.5373	2.5108	28.1304
		0	NaN	NaN	-28.4334	9.77548	NaN	NaN
		0	NaN	NaN	-15.5588	-15.9647	-3.59837	3.85216
		1	-15.7811	NaN	39.9838	NaN	NaN	NaN
		0	NaN	8.48674	NaN	NaN	NaN	99.7903
		1	-16.4049	24.234	10.7516	NaN	NaN	-6.81779
		0	NaN	NaN	14.7865	7.29142	-36.8196	-14.5739
		1	-6	-1.66527	NaN	NaN	-36.0263	56.4259
		0	22.2975	-8.00415	-12.7577	NaN	5.28086	4.87688
		1	5.00893	12.0903	16.2733	-12.6485	-1.53153	2.21239
		0	-16.154	NaN	-3.28133	19.7416	70.1794	-94.0554
		1	-12.3642	NaN	0.544705	39.7784	NaN	23.3492
		0	NaN	73.2287	NaN	-27.3162	59.9603	NaN
		0	46.2121	11.418	3.11785	-17.8594	10.0931	-42.2996
		1	-56.5398	12.7957	6.21133	NaN	NaN	-9.4612
		1	-4.24687	26.9139	-0.170623	49.0727	10.5176	-0.517554
		0	NaN	NaN	NaN	-29.9623	NaN	18.3934
		1	-3.68411	-33.9856	NaN	NaN	10.6309	NaN
		0	18.1201	-139.452	-118.019	2.68178	NaN	-5.65685
		1	118.916	NaN	-22.7011	1.41176	-4.86649	NaN
		0	22.2015	NaN	36.6451	7.741	NaN	26.2182
		1	NaN	38.5341	-31.4626	-17.4949	28.2367	-18.2335
		1	NaN	-90.1225	62.4923	12.0686	NaN	NaN
		0	7.53156	48.8332	NaN	-38.4077	NaN	-15.8636
		ICC calculation for 2 item sets
		Cued (=1) or not (=0)	Sleep-related change in error for item #
			1	2
		0	25.8295	-2.46335
		0	54.2367	-10.775
		1	10.4716	16.7509
		0	-93.8887	22.8925
		1	20.8608	9.31398
		1	12.8377	-1.10122
		0	74.6607	-0.157076
		1	-10.0882	4.60818
		1	43.4407	8.77746
		1	14.3687	35.2278
		0	21.0687	83.2761
		0	75.2022	42.5621
		1	1.52162	9.08547
		1	69.1913	11.555
		0	19.192	36.6368
		0	26.9128	24.7471
		0	-34.2264	-15.7411
		0	-0.360652	30.8944
		1	19.3079	-14.8408
		0	23.8303	22.815
		1	-9.2583	97.4358
		0	-74.7703	-54.9777
		1	0.940907	55.5423
		0	-24.7719	-12.1219
		1	-47.5812	26.0034
		1	-3.45354	25.7601
		1	-14.3379	17.8035
		0	-51.8409	-31.7827
		1	-35.4859	31.3054
		0	46.2501	33.0567
		0	9.17942	56.5103
		0	-37.4865	-13.2466
		0	39.2989	17.0791
		1	-34.8407	5.09856
		1	-10.1132	-55.0173
		1	17.9715	-54.0119
		1	7.27619	8.75951
		1	58.7929	-30.2848
		1	-34.3838	1.47539
		0	-33.1053	-14.5923
		0	2.23027	-7.04065
		1	-7.66534	-4.70441
		0	11.075	-16.7144
		1	-51.0285	-45.8518
		0	15.2956	-94.6851
		1	120.161	-42.1524
		1	6.54439	-96.8892
		1	-1.08388	17.5814
		1	16.3487	40.6554
		0	-65.6029	24.6349
		0	70.2365	10.3119
		1	1.53011	13.8587
		0	30.9396	19.2611
		0	7.34579	-25.1769
		1	27.2024	-10.0505
		1	30.7055	-1.65286
		0	21.8722	-92.1846
		0	64.0356	18.7844
		1	28.592	-7.89327
		1	41.2626	-1.07915
		1	-89.8276	17.7502
		0	-122.308	-24.8224
		1	-18.5453	-123.099
		0	-52.0104	-0.418786
		0	43.3602	-21.1926
		0	9.07473	23.6204
		1	36.1576	29.9712
		1	-49.5138	-20.7343
		0	95.4216	15.4735
		1	34.3814	0.268068
		1	30.2513	-23.444
		0	-51.0391	4.30706
		0	-6.08225	-100.878
		0	-23.2428	2.92648
		1	-17.5601	-15.7351
		0	-14.844	-164.208
		1	-1.37437	-9.79459
		1	62.7883	-2.17373
		1	-28.4174	-3.05939
		1	71.7817	-30.7791
		0	37.6501	89.8126
		0	52.553	-20.293
		1	-75.3543	44.6129
		0	-17.7918	-14.8054
		0	43.969	15.5529
		1	-1.95808	71.0426
		1	20.1212	38.6836
		0	-10.5544	-34.8607
		0	38.6862	5.75152
		1	-30.7147	36.0165
		0	0.147352	2.17427
		1	-94.3694	-57.7935
		1	2.41244	30.55
		0	-55.3204	-37.3561
		1	0.775099	-30.5271
		1	-8.62723	41.7334
		0	-15.4467	-18.8269
		0	6.65085	7.41816
		0	-1.83897	1.15729
		0	-42.1884	-9.05512
		1	145.596	-12.2686
		0	-12.1854	-3.859
		0	-41.8574	4.59835
		1	-7.04215	-11.4013
		1	1.95526	-5.71763
		0	-1.95966	19.886
		1	9.61484	-9.19846
		1	-8.74573	-6.67382
		0	0.34288	2.94715
		1	-11.0301	4.40007
		1	1.52754	-12.5083
		1	-57.4178	-24.6418
		1	23.6159	-19.9769
		1	8.80821	-11.9459
		0	-33.8919	-66.1524
		1	-86.451	19.0676
		0	11.2694	-19.0162
		1	90.653	79.4344
		0	-79.7082	-21.9537
		1	61.2068	-8.15114
		1	19.042	97.1141
		0	-0.655266	-2.19134
		1	69.3077	138.736
		1	-10.3223	5.22088
		0	-3.51017	11.6617
		0	-8.34646	6.90617
		1	-17.083	-2.79335
		1	-5.51654	-60.8347
		0	7.4461	-17.7746
		1	-14.3451	-29.5454
		0	-106.172	-84.0958
		1	86.478	5.92677
		0	10.994	-23.0213
		0	35.0072	30.1824
		0	1.89323	19.4405
		0	-36.4212	-15.1596
		0	6.44255	3.48131
		0	-10.5499	-12.3393
		0	24.3084	168.968
		1	-11.5824	-53.6594
		1	-39.5536	-12.144
		0	-126.872	-76.1177
		0	51.1105	-29.6433
		1	-68.8262	-42.1459
		1	20.3396	-11.1515
		1	-0.996234	-16.3146
		1	19.3416	-53.1988
		0	40.6666	-86.2568
		1	17.5027	1.26206
		0	-63.3935	-171.32
		1	12.7275	14.0895
		1	-5.59575	6.17701
		0	-12.8787	-8.58431
		0	-53.3715	-19.0824
		0	12.2144	48.5233
		0	-2.55588	6.72458
		1	44.0866	6.93262
		1	25.4704	10.2228
		0	14.7355	4.25804
		1	127.688	-10.188
		0	82.8012	18.5518
		1	2.81931	-29.5202
		0	-21.505	-96.1702
		1	-21.8564	55.1186
		1	43.7202	129.258
		0	8.79845	-6.59915
		1	8.95116	59.9926
		1	-35.461	-27.55
		1	-9.57014	-7.04496
		0	-15.4718	-38.0446
		1	-0.668738	-0.966172
		0	3.13442	-25.3602
		1	-11.1172	-5.83254
		1	-106.173	-121.554
		0	28.9172	-43.5486
		0	-11.9854	-8.5231
		1	-29.4588	-79.1718
		0	32.4221	-11.4577
		1	8.05504	6.31558
		1	60.5265	-45.8787
		0	-73.7355	16.6931
		0	29.6216	62.2609
		1	0.503836	-30.0161
		1	72.0663	3
		1	186.214	-2.83958
		1	-9.68171	-5.86281
		0	116.73	-9.30107
		0	-34.7832	130.81
		1	25.0149	-4.29695
		0	11.6031	-2.23512
		0	-81.9088	-23.4052
		0	-5.02233	18.6748
		0	-33.5435	-11.0841
		0	-37.0465	-0.792602
		1	41.9707	-13.1517
		0	-23.0251	-7.89012
		1	7.03817	-36.3055
		1	-1.30602	-39.2034
		1	11.7788	-25.1692
		0	55.8369	3.81202
		0	-26.5834	13.7451
		0	-14.1548	1.08276
		0	-23.0814	-81.3623
		1	94.7775	15.3495
		0	60.8387	50.7143
		1	-145.467	23.8992
		0	-109.308	-54.0928
		1	-162.753	-54.1254
		0	-73.1595	-3.31939
		0	-5.08684	15.7145
		0	54.3194	-19.3845
		1	31.7434	58.9215
		0	-89.279	-4.22661
		1	66.5158	16.4109
		1	-27.4363	3.02462
		0	12.4666	-37.2818
		0	27.4583	7.86403
		0	-8.26664	-8.24519
		1	46.9699	-4.26459
		1	-3.60532	11.9656
		0	4.78288	-23.3452
		1	45.7444	18.9412
		0	133.828	-62.4188
		1	-126.314	6.40535
		0	36.5359	6.32007
		1	18.0004	7.06226
		1	-2.80797	30.4334
		1	-10.4942	-14.5366
		0	-3.36291	9.88848
		0	-24.2038	-42.7056
		1	-3.10792	-21.9513
		1	29.3577	53.299
		1	-49.1379	-36.9785
		0	-13.5922	-32.7351
		0	-71.5382	-32.674
		0	-99.8428	30.0777
		0	-5.04536	-23.5526
		1	-18.546	-17.2053
		1	32.8134	119.996
		1	-23.7778	-19.5032
		1	-7.76212	40.311
		0	-2.22952	-23.1692
		1	9.85783	-11.7024
		0	13.0465	4.99863
		0	-17.4048	2.83018
		1	-38.3071	-18.5797
		0	-16.6879	-31.0499
		0	10.198	9.52772
		1	-3.02499	-6.32207
		1	-5.40182	-39.5057
		0	-37.6446	-26.1605
		1	18.4759	35.1061
		1	14.1382	34.0845
		1	-48.2224	55.532
		0	-2.98046	-57.375
		1	-20.0534	-5.16363
		1	7.63303	-6.75753
		0	-52.4145	-6.55151
		0	-90.586	-59.2731
		1	-1.11947	35.6492
		1	-4.25572	54.0595
		0	-0.547091	-24.9176
		1	153.64	124.56
		1	11.938	4.12924
		0	13.0561	40.8079
		1	23.9118	-6.87322
		0	41.1426	22.5015
		1	-15.3859	-6.34166
		0	-13.3963	0.938497
		0	-12.2782	65.3984
		1	-19.6654	0.922441
		0	60.1065	-41.8704
		0	-17.5266	0.607991
		1	22.4248	-18.8673
		1	-20.1243	38.065
		1	3.95731	12.6846
		0	-37.9559	98.6415
		1	-44.8635	45.2769
		1	-10.5621	19.5487
		0	37.0161	0.833908
		0	-11.0886	-100.997
		0	-30.5131	10.3068
		1	-65.0855	-86.1382
		1	-0.511872	38.5634
		1	0.721818	0.170088
		0	2.89365	-29.5408
		1	18.0139	-13.1647
		1	-5.95409	-5.02215
		0	-38.4525	-51.814
		1	32.7371	93.5918
		0	-12.0115	6.12678
		0	-24.4602	25.9754
		1	-3.42459	9.99067
		0	-5.66282	9.18059
		0	15.2305	-32.757
		1	15.2053	-28.6049
		1	-37.6373	4.35451
		0	-1.79699	11.5119
		0	7.21125	-14.3151
		1	45.9811	24.4633
		0	-0.754646	32.0075
		1	25.3645	-21.9102
		0	-15.7207	-6.32381
		1	-7.64521	4.97329
		1	-2.0382	-46.6335
		0	-7.5388	-22.8834
		0	6.84943	-3.3891
		0	-14.1774	43.9518
		1	-37.2263	-25.9567
		0	-11.2652	49.3129
		1	-1.72537	-9.78955
		1	33.5225	15.2148
		0	-41.0651	-3.20747
		0	-8.24264	-21.8039
		1	-14.3189	-45.0917
		1	-3.45289	10.5871
		0	-45.515	12.8959
		1	-37.9676	-20.3897
		1	-29.0125	-1.40727
		0	-34.784	-27.7791
		1	-26.9968	-33.5697
		1	-3.886	-2.44304
		0	24.7575	-35.7773
		0	50.9294	-6.80498
		1	9.81098	57.9373
		1	-19.9432	-11.1158
		0	18.4372	35.1573
		1	-15.0248	-44.7421
		0	-11.9293	67.6356
		0	-163.618	-16.3902
		0	31.5242	-17.3241
		0	-30.0615	-66.837
		1	-13.6603	-4.99794

## Sheet: Fig 3b
Figure 3b
		Mean Z-score for 6 item sets
		Cued (=1) or not (=0)	Z score for set
		0	1.19188
		1	1.21632
		0	1.06028
		1	1.15464
		1	1.34017
		0	1.44457
		1	1.33039
		0	1.37531
		0	1.2408
		0	1.22811
		1	1.90565
		1	1.00293
		0	1.2857
		0	1.08382
		1	1.32848
		0	1.04732
		1	1.31198
		0	1.15069
		1	1.41959
		0	1.02574
		0	1.10807
		1	1.108
		1	1.74055
		0	1.7216
		0	1.36026
		1	1.43782
		1	1.31747
		0	1.49691
		1	1.15461
		1	1.46538
		1	1.15023
		0	1.14724
		1	1.15125
		0	1.04886
		0	1.12737
		1	1.42622
		1	1.54718
		0	1.12275
		1	1.23582
		0	1.0494
		1	1.57002
		1	1.64937
		0	1.15043
		0	1.4141
		0	1.14265
		1	1.10102
		0	1.81871
		0	1.61299
		1	1.56251
		1	1.07999
		0	1.14275
		1	1.05816
		1	1.0393
		0	1.69775
		0	1.1547
		1	1.12777
		1	1.54556
		0	1.1526
		1	1.31034
		0	1.02916
		0	1.15433
		0	1.08861
		0	1.31507
		1	1.37723
		0	1.47856
		1	1.14899
		0	2.0094
		1	1.22946
		0	1.05672
		1	1.15106
		0	1.40763
		1	1.15093
		1	1.09603
		0	1.01685
		0	1.15001
		0	1.06184
		0	1.32611
		1	1.28438
		0	1.15415
		1	1.47324
		1	1.00646
		1	1.67565
		0	1.30348
		1	1.0056
		1	1.30557
		0	1.20807
		0	1.31689
		1	1.43672
		0	1.09603
		1	1.15404
		1	1.11363
		0	1.18977
		0	1.04381
		0	1.31422
		1	1.07102
		0	1.42915
		0	1.18692
		1	1.74537
		0	1.46775
		0	1.1205
		1	1.15027
		1	1.42772
		0	1.2073
		1	1.17579
		0	1.26711
		1	1.37777
		0	1.45921
		1	1.57959
		0	1.49308
		1	1.15889
		0	1.14615
		0	1.48657
		1	1.43167
		1	1.70989
		1	1.09623
		0	1.22691
		1	1.48115
		0	1.29158
		1	1.2351
		1	1.09232
		0	1.29622

## Sheet: Fig 3c
Figure 3c		Subject ID	6 item sets		2 item sets		1 item sets
			# of reps per sound	Average cuing benefit	# of reps per sound	Average cuing benefit	# of reps per sound	Average cuing benefit
		807	9.66667	-20.8638	9.875	1.87378	9.55556	-31.4682
		808	6	14.5921	6.22222	33.4182	6.28571	-1.4895
		809	8	2.23647	8.14286	10.653	8	-13.931
		810	12	33.1167	12	-13.8719	12	-12.642
		811	4.66667	15.2669	4.875	16.7977	4.875	-28.6808
		812	14.3333	6.51704	13.8571	4.28088	14.1429	3.13454
		813	11	33.1056	11	5.90068	11	-6.46322
		814	12.6667	-3.08971	12.1111	7.62612	12.5	9.24575
		815	23	25.6094	22.6667	1.53366	22.625	-6.76753
		816	4.66667	4.78091	4.55556	0.00482985	4.375	-11.9288
		817	14	0.213126	14	28.1312	14	7.07369
		818	12.6667	-24.6374	12.75	0.736363	12.8333	0.0456876
		819	13.6667	22.1211	13.8889	-4.96244	13.75	-17.3486
		820	16	3.73084	16.25	23.8915	16.3333	4.00842
		822	11	12.3567	11.1111	18.7979	11	8.88661
		825	10.6667	-7.96915	10.3333	-18.7083	10.6667	5.47972
		826	11	11.2284	10.1111	10.252	10.2222	6.60283
		827	8	-18.1749	7.875	-9.53407	7.55556	16.8089
		828	16	26.9099	16.75	-30.2758	16.6667	29.8157
		829	12	61.7557	12	29.8149	12	4.20594
		830	23	13.4807	23	3.00253	23	0.87822
		831	10	-18.567	10	2.82953	10	4.81031
		832	9.66667	-14.4592	9.75	-23.5179	9.8	-10.2798
		834	8	-12.6005	8.11111	0.702758	8.42857	-5.70321
		837	18	0.06568	18.2222	14.4963	18.2222	21.3375
		838	12.6667	-9.54415	13	-8.67054	12.8889	4.34625
		840	1	-6.00696	1.44444	6.16703	1.16667	32.9625
		841	20	3.23059	20	-5.38215	20	10.8907
		844	1.33333	4.89113	2	-5.84485	2	-1.41523
		845	1	-1.19873	1.14286	-17.5527	1.33333	14.0661
		846	4.66667	18.1212	5.11111	8.8393	5.22222	2.08658
